# Supplementary material for: Evolved polygenic herbicide resistance in Lolium rigidum by low-dose herbicide selection within standing genetic variation
Source: Evol Appl. 2012 Jul 12;6(2):231–42. doi: 10.1111/j.1752-4571.2012.00282.x (PMC3689349; doi:10.1111/j.1752-4571.2012.00282.x)
Supplement: Supplementary file 2 [file eva0006-0231-SD2.xls]

## Sheet: Table 1
F1 Family	Diclofop-methyl treatment (g ha-1)	Plants treated	Survivors observed	Expected ratio	Survivors expected	χ2	P
1	188	20	17	0.77	15.3	0.78	0.38
2	188	20	14	0.77	15.3	0.5	0.48
3	188	20	17	0.77	15.3	0.78	0.38
4	188	20	16	0.77	15.3	0.12	0.72
5	188	20	16	0.77	15.3	0.12	0.72
6	188	20	12	0.77	15.3	3.11	0.08
Total	188	120	92	0.77	92	0	1
Heterogeneity						5.4	0.37
1	375	20	14	0.6	12	0.83	0.36
2	375	20	13	0.6	12	0.21	0.65
3	375	20	15	0.6	12	1.88	0.17
4	375	20	7	0.6	12	5.21	0.02
5	375	20	13	0.6	12	0.21	0.65
6	375	20	10	0.6	12	0.83	0.36
Total	375	120	72	0.6	72	0	1
Heterogeneity						9.17	0.1
1	1500	20	11	0.33	6.6	4.38	0.04
2	1500	20	13	0.33	6.6	9.26	0
3	1500	20	2	0.33	6.6	4.79	0.03
4	1500	20	0	0.33	6.6	9.85	0
5	1500	20	9	0.33	6.6	1.3	0.25
6	1500	20	5	0.33	6.6	0.58	0.45
Total	1500	120	40	0.33	40	0	1
Heterogeneity						30.2	<0.001

## Sheet: Table 2
F2 family	Diclofop-methyl dose (g ha-1)	Plants treated	Survivors (observed)	%	Genes (n)	Survivors (expected)*	Segregation ratio	χ2	P
R	188	123	116	94
R	375	150	119	79
R	1500	159	113	71
S	188	143	15	10
S	375	163	10	6
S	1500	153	2	1
F1 5	188	77	46	60
F1 5	375	84	43	51
F1 5	1500	80	39	49
F2 5L	188	37	18	49	1	20.7	1R:2 F1:1S	0.83	0.36
F2 5 L	375	41	17	41	1	19.3	1R:2 F1:1S	0.5	0.48
F2 5 L	1500	37	10	27	1	15.7	1R:2 F1:1S	3.61	0.06
F2 5 M	188	67	38	57	1	37.6	1R:2 F1:1S	0.01	0.92
F2 5 M	375	85	40	47	1	39.9	1R:2 F1:1S	0	0.99
F2 5 M	1500	96	33	34	1	40.8	1R:2 F1:1S	2.57	0.11
F2 5 H	188	81	65	80	2	63.4	5R:10 F1:1S	0.19	0.67
F2 5 H	375	84	50	60	2	55.4	5R:10 F1:1S	1.55	0.21
F2 5 H	1500	100	65	65	2	59.7	5R:10 F1:1S	1.15	0.28
F2 5 H	188	81	65	80	3	58.3	24R:39 F1:1S	2.77	0.1
F2 5 H	375	84	50	60	3	51.3	24R:39 F1:1S	0.08	0.78
F2 5 H	1500	100	65	65	3	56.4	24R:39 F1:1S	3.02	0.08

## Sheet: Table 3
F2 family	Diclofop-methyl dose (g ha-1)	Plants treated	Survivors (observed)	%	Genes (n)	Survivors (expected)	Segregation ratio	χ2	P
R	188	123	116	94
R	375	150	119	79
R	1500	159	113	71
S	188	143	15	10
S	375	163	10	6
S	1500	153	2	1
F1 6	188	175	128	73
F1 6	375	180	118	66
F1 6	1500	205	94	46
F2 6 L	188	53	21	40	1	33.3	1R:2 F1:1S	12.15	0
F2 6 L	375	51	20	39	1	27.6	1R:2 F1:1S	4.58	0.03
F2 6 L	1500	48	5	10	1	19.7	1R:2 F1:1S	18.58	0
F2 6 M	188	45	28	62	1	28.2	1R:2 F1:1S	0.01	0.94
F2 6 M	375	44	18	41	1	23.8	1R:2 F1:1S	3.1	0.08
F2 6 M	1500	47	15	32	1	19.3	1R:2 F1:1S	1.61	0.2
F2 6 H	188	49	34	69	2	37.2	5R:10 F1:1S	0.9	0.34
F2 6 H	375	52	39	75	2	34.4	5R:10 F1:1S	1.82	0.18
F2 6 H	1500	50	40	80	2	25.5	5R:10 F1:1S	5.82	0.02
F2 6 H	188	49	34	69	3	39.2	24R:39 F1:1S	0.07	0.79
F2 6 H	375	52	39	75	3	36.3	24R:39 F1:1S	0.67	0.41
F2 6 H	1500	50	40	80	3	27.3	24R:39 F1:1S	3.61	0.06

## Sheet: Table 4
BC family	Diclofop-methyl dose (g ha-1)	Plants treated	Survivors (observed)	Genes (n)	Survivors (expected)	Segregation ratio	χ2	P
BC 5	188	91	61	2	65.5	3 F1:1S	1.09	0.3
BC 5	375	104	52	2	50.6	3 F1:1S	0.08	0.78
BC 5	1500	91	39	2	45.2	3 F1:1S	1.68	0.19
BC 6	188	115	50	1	48.1	1 F1:1S	0.13	0.72
BC 6	375	136	43	1	48.7	1 F1:1S	1.06	0.3
BC 6	1500	132	23	1	31.1	1 F1:1S	2.78	0.1

## Sheet: Table 5
Family	Diclofop-methyl treatment (g ha-1)	Mean plant biomass (g)	Variance	Sample size	t	P	NE
R	188	1.12	0.08
S	188	0.05	0
F1	188	1.04	0.27
F2	188	0.87	0.15
BC	188	0.72	0.11
A	188	0.35	0.73	21	0.41	0.69
C	188	0.22	3.61	40	0.12	0.91	1.2
R	375	1.2	0.06
S	375	0.03	0
F1	375	0.9	0.19
F2	375	0.65	0.14
BC	375	0.41	0.07
A	375	-0.11	0.48	21	0.16	0.87
C	375	-0.43	3.04	41	0.24	0.81	3.3
R	1500	0.8	0.17
S	1500	0.01	0
F1	1500	0.92	0.43
F2	1500	0.52	0.14
BC	1500	0.38	0.1
A	1500	-0.17	0.84	19	0.19	0.85
C	1500	-0.56	4.17	40	0.28	0.78	0.3

## Sheet: Figure 1
exp	herbi	envi	line	family	rep	rate	plants	survived	surv %
2010-08-12	Diclofop	A2	BC5	BC	1	188	18	18	100
2010-08-12	Diclofop	A2	BC5	BC	1	188	42	28	66.6667
2010-08-12	Diclofop	A2	BC5	BC	2	188	49	33	67.3469
2010-08-12	Diclofop	A2	BC5	BC	1	375	56	26	46.4286
2010-08-12	Diclofop	A2	BC5	BC	2	375	48	26	54.1667
2010-08-12	Diclofop	A2	BC5	BC	1	1500	49	24	48.9796
2010-08-12	Diclofop	A2	BC5	BC	2	1500	42	15	35.7143
2010-08-12	Diclofop	A2	BC6	BC	1	188	31	11	35.4839
2010-08-12	Diclofop	A2	BC6	BC	2	188	34	19	55.8824
2010-08-12	Diclofop	A2	BC6	BC	1	375	43	11	25.5814
2010-08-12	Diclofop	A2	BC6	BC	2	375	42	12	28.5714
2010-08-12	Diclofop	A2	BC6	BC	1	1500	35	2	5.71429
2010-08-12	Diclofop	A2	BC6	BC	2	1500	44	6	13.6364
2009-09-01	Diclofop	A2	BC6	BC	1	0	17	17	100
2009-09-01	Diclofop	A2	BC6	BC	1	46	16	10	62.5
2009-09-01	Diclofop	A2	BC6	BC	2	46	15	12	80
2009-09-01	Diclofop	A2	BC6	BC	3	46	15	6	40
2009-09-01	Diclofop	A2	BC6	BC	1	188	17	4	23.5294
2009-09-01	Diclofop	A2	BC6	BC	2	188	17	8	47.0588
2009-09-01	Diclofop	A2	BC6	BC	3	188	16	8	50
2009-09-01	Diclofop	A2	BC6	BC	1	375	17	8	47.0588
2009-09-01	Diclofop	A2	BC6	BC	2	375	18	7	38.8889
2009-09-01	Diclofop	A2	BC6	BC	3	375	16	5	31.25
2009-09-01	Diclofop	A2	BC6	BC	1	1500	18	4	22.2222
2009-09-01	Diclofop	A2	BC6	BC	2	1500	18	7	38.8889
2009-09-01	Diclofop	A2	BC6	BC	3	1500	17	4	23.5294
2009-09-01	Diclofop	A2	VLR1	S	1	0	16	16	100
2009-09-01	Diclofop	A2	VLR1	S	1	46	20	12	60
2009-09-01	Diclofop	A2	VLR1	S	2	46	24	16	66.6667
2009-09-01	Diclofop	A2	VLR1	S	3	46	18	10	55.5556
2009-09-01	Diclofop	A2	VLR1	S	1	94	18	9	50
2009-09-01	Diclofop	A2	VLR1	S	2	94	16	7	43.75
2009-09-01	Diclofop	A2	VLR1	S	3	94	20	10	50
2009-09-01	Diclofop	A2	VLR1	S	1	188	18	1	5.55556
2009-09-01	Diclofop	A2	VLR1	S	2	188	16	4	25
2009-09-01	Diclofop	A2	VLR1	S	3	188	20	0	0
2009-09-01	Diclofop	A2	VLR1	S	1	375	17	0	0
2009-09-01	Diclofop	A2	VLR1	S	2	375	18	1	5.55556
2009-09-01	Diclofop	A2	VLR1	S	3	375	20	4	20
2009-09-01	Diclofop	A2	VLR1	S	2	1500	16	0	0
2009-09-01	Diclofop	A2	VLR1	S	3	1500	17	1	5.88235
2009-09-01	Diclofop	A2	PN2	R	1	0	17	17	100
2009-09-01	Diclofop	A2	PN2	R	1	46	17	17	100
2009-09-01	Diclofop	A2	PN2	R	2	46	17	17	100
2009-09-01	Diclofop	A2	PN2	R	3	46	17	17	100
2009-09-01	Diclofop	A2	PN2	R	1	188	17	16	94.1176
2009-09-01	Diclofop	A2	PN2	R	2	188	17	17	100
2009-09-01	Diclofop	A2	PN2	R	3	188	16	16	100
2009-09-01	Diclofop	A2	PN2	R	1	375	19	17	89.4737
2009-09-01	Diclofop	A2	PN2	R	2	375	17	16	94.1176
2009-09-01	Diclofop	A2	PN2	R	3	375	18	17	94.4444
2009-09-01	Diclofop	A2	PN2	R	1	1500	18	14	77.7778
2009-09-01	Diclofop	A2	PN2	R	2	1500	16	12	75
2009-09-01	Diclofop	A2	PN2	R	3	1500	17	17	100
2009-09-01	Diclofop	A2	PN2	R	4	1500	18	13	72.2222
2009-09-01	Diclofop	A2	F1 # 5 ♀ VLR1	F1	1	0	15	15	100
2009-09-01	Diclofop	A2	F1 # 5 ♀ VLR1	F1	1	188	15	9	60
2009-09-01	Diclofop	A2	F1 # 5 ♀ VLR1	F1	2	188	16	11	68.75
2009-09-01	Diclofop	A2	F1 # 5 ♀ VLR1	F1	3	188	9	4	44.4444
2009-09-01	Diclofop	A2	F1 # 5 ♀ VLR1	F1	1	375	16	10	62.5
2009-09-01	Diclofop	A2	F1 # 5 ♀ VLR1	F1	2	375	14	9	64.2857
2009-09-01	Diclofop	A2	F1 # 5 ♀ VLR1	F1	3	375	13	7	53.8462
2009-09-01	Diclofop	A2	F1 # 5 ♀ VLR1	F1	1	1500	14	8	57.1429
2009-09-01	Diclofop	A2	F1 # 5 ♀ VLR1	F1	2	1500	15	6	40
2009-09-01	Diclofop	A2	F1 # 5 ♀ VLR1	F1	3	1500	16	7	43.75
2009-09-01	Diclofop	A2	F1 # 5 ♀ PN	F1	1	0	15	15	100
2009-09-01	Diclofop	A2	F1 # 5 ♀ PN	F1	1	46	14	14	100
2009-09-01	Diclofop	A2	F1 # 5 ♀ PN	F1	2	46	15	14	93.3333
2009-09-01	Diclofop	A2	F1 # 5 ♀ PN	F1	3	46	16	13	81.25
2009-09-01	Diclofop	A2	F1 # 5 ♀ PN	F1	1	188	15	7	46.6667
2009-09-01	Diclofop	A2	F1 # 5 ♀ PN	F1	2	188	14	11	78.5714
2009-09-01	Diclofop	A2	F1 # 5 ♀ PN	F1	3	188	14	10	71.4286
2009-09-01	Diclofop	A2	F1 # 5 ♀ PN	F1	1	375	16	8	50
2009-09-01	Diclofop	A2	F1 # 5 ♀ PN	F1	2	375	11	6	54.5455
2009-09-01	Diclofop	A2	F1 # 5 ♀ PN	F1	3	375	13	6	46.1538
2009-09-01	Diclofop	A2	F1 # 5 ♀ PN	F1	1	1500	15	9	60
2009-09-01	Diclofop	A2	F1 # 5 ♀ PN	F1	2	1500	16	10	62.5
2009-09-01	Diclofop	A2	F1 # 5 ♀ PN	F1	3	1500	15	5	33.3333
2009-09-01	Diclofop	A2	F1 # 6 ♀ VLR1	F1	1	0	15	15	100
2009-09-01	Diclofop	A2	F1 # 6 ♀ VLR1	F1	1	46	14	13	92.8571
2009-09-01	Diclofop	A2	F1 # 6 ♀ VLR1	F1	2	46	14	13	92.8571
2009-09-01	Diclofop	A2	F1 # 6 ♀ VLR1	F1	3	46	15	15	100
2009-09-01	Diclofop	A2	F1 # 6 ♀ VLR1	F1	1	188	15	10	66.6667
2009-09-01	Diclofop	A2	F1 # 6 ♀ VLR1	F1	2	188	15	12	80
2009-09-01	Diclofop	A2	F1 # 6 ♀ VLR1	F1	3	188	11	10	90.9091
2009-09-01	Diclofop	A2	F1 # 6 ♀ VLR1	F1	1	375	14	9	64.2857
2009-09-01	Diclofop	A2	F1 # 6 ♀ VLR1	F1	2	375	15	12	80
2009-09-01	Diclofop	A2	F1 # 6 ♀ VLR1	F1	3	375	16	11	68.75
2009-09-01	Diclofop	A2	F1 # 6 ♀ VLR1	F1	1	1500	15	10	66.6667
2009-09-01	Diclofop	A2	F1 # 6 ♀ VLR1	F1	2	1500	15	7	46.6667
2009-09-01	Diclofop	A2	F1 # 6 ♀ VLR1	F1	3	1500	15	9	60
2009-09-01	Diclofop	A2	F1 # 6 ♀ PN	F1	1	0	15	15	100
2009-09-01	Diclofop	A2	F1 # 6 ♀ PN	F1	1	46	12	11	91.6667
2009-09-01	Diclofop	A2	F1 # 6 ♀ PN	F1	2	46	15	14	93.3333
2009-09-01	Diclofop	A2	F1 # 6 ♀ PN	F1	3	46	14	12	85.7143
2009-09-01	Diclofop	A2	F1 # 6 ♀ PN	F1	1	188	14	12	85.7143
2009-09-01	Diclofop	A2	F1 # 6 ♀ PN	F1	2	188	13	10	76.9231
2009-09-01	Diclofop	A2	F1 # 6 ♀ PN	F1	3	188	13	10	76.9231
2009-09-01	Diclofop	A2	F1 # 6 ♀ PN	F1	1	375	15	10	66.6667
2009-09-01	Diclofop	A2	F1 # 6 ♀ PN	F1	2	375	14	10	71.4286
2009-09-01	Diclofop	A2	F1 # 6 ♀ PN	F1	3	375	15	10	66.6667
2009-09-01	Diclofop	A2	F1 # 6 ♀ PN	F1	1	1500	15	10	66.6667
2009-09-01	Diclofop	A2	F1 # 6 ♀ PN	F1	2	1500	14	8	57.1429
2009-09-01	Diclofop	A2	F1 # 6 ♀ PN	F1	3	1500	15	10	66.6667
2009-09-01	Diclofop	A2	F2 #6A	F2	1	0	17	17	100
2009-09-01	Diclofop	A2	F2 #6A	F2	1	46	16	9	56.25
2009-09-01	Diclofop	A2	F2 #6A	F2	2	46	17	15	88.2353
2009-09-01	Diclofop	A2	F2 #6A	F2	3	46	14	13	92.8571
2009-09-01	Diclofop	A2	F2 #6A	F2	1	188	18	9	50
2009-09-01	Diclofop	A2	F2 #6A	F2	2	188	17	9	52.9412
2009-09-01	Diclofop	A2	F2 #6A	F2	3	188	18	3	16.6667
2009-09-01	Diclofop	A2	F2 #6A	F2	1	375	17	5	29.4118
2009-09-01	Diclofop	A2	F2 #6A	F2	2	375	17	7	41.1765
2009-09-01	Diclofop	A2	F2 #6A	F2	3	375	17	8	47.0588
2009-09-01	Diclofop	A2	F2 #6A	F2	1	1500	18	0	0
2009-09-01	Diclofop	A2	F2 #6A	F2	2	1500	16	2	12.5
2009-09-01	Diclofop	A2	F2 #6A	F2	3	1500	14	3	21.4286
2009-09-01	Diclofop	A2	F2 #6B	F2	1	0	13	13	100
2009-09-01	Diclofop	A2	F2 #6B	F2	1	46	15	13	86.6667
2009-09-01	Diclofop	A2	F2 #6B	F2	2	46	14	13	92.8571
2009-09-01	Diclofop	A2	F2 #6B	F2	3	46	14	13	92.8571
2009-09-01	Diclofop	A2	F2 #6B	F2	1	188	15	5	33.3333
2009-09-01	Diclofop	A2	F2 #6B	F2	2	188	15	10	66.6667
2009-09-01	Diclofop	A2	F2 #6B	F2	3	188	15	13	86.6667
2009-09-01	Diclofop	A2	F2 #6B	F2	1	375	15	9	60
2009-09-01	Diclofop	A2	F2 #6B	F2	2	375	15	4	26.6667
2009-09-01	Diclofop	A2	F2 #6B	F2	3	375	14	5	35.7143
2009-09-01	Diclofop	A2	F2 #6B	F2	1	1500	15	5	33.3333
2009-09-01	Diclofop	A2	F2 #6B	F2	2	1500	16	5	31.25
2009-09-01	Diclofop	A2	F2 #6B	F2	3	1500	16	5	31.25
2009-09-01	Diclofop	A2	F2 #6C	F2	1	0	16	16	100
2009-09-01	Diclofop	A2	F2 #6C	F2	1	46	17	17	100
2009-09-01	Diclofop	A2	F2 #6C	F2	2	46	18	18	100
2009-09-01	Diclofop	A2	F2 #6C	F2	3	46	18	14	77.7778
2009-09-01	Diclofop	A2	F2 #6C	F2	1	188	17	14	82.3529
2009-09-01	Diclofop	A2	F2 #6C	F2	2	188	16	12	75
2009-09-01	Diclofop	A2	F2 #6C	F2	3	188	16	14	87.5
2009-09-01	Diclofop	A2	F2 #6C	F2	1	375	17	13	76.4706
2009-09-01	Diclofop	A2	F2 #6C	F2	2	375	17	13	76.4706
2009-09-01	Diclofop	A2	F2 #6C	F2	3	375	18	13	72.2222
2009-09-01	Diclofop	A2	F2 #6C	F2	1	1500	17	10	58.8235
2009-09-01	Diclofop	A2	F2 #6C	F2	2	1500	16	12	75
2009-09-01	Diclofop	A2	F2 #6C	F2	3	1500	17	12	70.5882
2010-08-12	Diclofop	A2	F2 5A	F2	1	188	23	10	43.4783
2010-08-12	Diclofop	A2	F2 5A	F2	2	188	14	8	57.1429
2010-08-12	Diclofop	A2	F2 5A	F2	1	375	21	6	28.5714
2010-08-12	Diclofop	A2	F2 5A	F2	2	375	20	11	55
2010-08-12	Diclofop	A2	F2 5A	F2	1	1500	19	5	26.3158
2010-08-12	Diclofop	A2	F2 5A	F2	2	1500	18	5	27.7778
2010-08-12	Diclofop	A2	F2 5B	F2	1	188	30	20	66.6667
2010-08-12	Diclofop	A2	F2 5B	F2	2	188	37	18	48.6486
2010-08-12	Diclofop	A2	F2 5B	F2	1	375	42	20	47.619
2010-08-12	Diclofop	A2	F2 5B	F2	2	375	43	20	46.5116
2010-08-12	Diclofop	A2	F2 5B	F2	1	1500	43	18	41.8605
2010-08-12	Diclofop	A2	F2 5B	F2	2	1500	53	15	28.3019
2010-08-12	Diclofop	A2	F2 5C	F2	1	188	42	35	83.3333
2010-08-12	Diclofop	A2	F2 5C	F2	2	188	39	30	76.9231
2010-08-12	Diclofop	A2	F2 5C	F2	1	375	41	23	56.0976
2010-08-12	Diclofop	A2	F2 5C	F2	2	375	43	27	62.7907
2010-08-12	Diclofop	A2	F2 5C	F2	1	1500	50	33	66
2010-08-12	Diclofop	A2	F2 5C	F2	2	1500	50	32	64

## Sheet: Figure 2
See Table 1

## Sheet: Figure 3
date	herbi	envi	pop	rep	rate	plants	survived	%	malathio survivors	% malati
2010-08-12	Diclofop	outdoors	VLR1	1	375	15	2	13.3333	1	6.66667
2010-08-12	Diclofop	outdoors	VLR1	2	375	15	4	26.6667	3	20
2010-08-12	Diclofop	outdoors	VLR1	3	375	15	3	20	1	6.66667
2010-08-12	sethoxydim	outdoors	VLR1	1	186	20	0	0
2010-08-12	sethoxydim	outdoors	VLR1	2	186	20	0	0
2010-08-12	sethoxydim	outdoors	VLR1	3	186	20	0	0
2010-08-12	sethoxydim	outdoors	VLR1	4	186	20	0	0
2010-08-12	sethoxydim	outdoors	VLR1	5	186	20	0	0
2010-08-12	chlorsulfuron	outdoors	VLR1	1	30	14	3	21.4286	0	0
2010-08-12	chlorsulfuron	outdoors	VLR1	2	30	15	2	13.3333	0	0
2010-08-12	chlorsulfuron	outdoors	VLR1	3	30	14	4	28.5714	0	0
2010-08-12	sulfometuron	outdoors	VLR1	1	30	20	0	0
2010-08-12	sulfometuron	outdoors	VLR1	2	30	21	0	0
2010-08-12	sulfometuron	outdoors	VLR1	3	30	21	0	0
2010-08-12	sulfometuron	outdoors	VLR1	4	30	20	0	0
2010-08-12	sulfometuron	outdoors	VLR1	5	30	20	0	0
2010-08-12	Diclofop	outdoors	PN2	1	375	15	15	100	13	86.6667
2010-08-12	Diclofop	outdoors	PN2	2	375	14	13	92.8571	12	85.7143
2010-08-12	Diclofop	outdoors	PN2	3	375	15	15	100	13	86.6667
2010-08-12	sethoxydim	outdoors	PN2	1	186	20	0	0
2010-08-12	sethoxydim	outdoors	PN2	2	186	20	0	0
2010-08-12	sethoxydim	outdoors	PN2	3	186	20	0	0
2010-08-12	sethoxydim	outdoors	PN2	4	186	20	0	0
2010-08-12	sethoxydim	outdoors	PN2	5	186	20	0	0
2010-08-12	chlorsulfuron	outdoors	PN2	1	30	15	13	86.6667	3	20
2010-08-12	chlorsulfuron	outdoors	PN2	2	30	15	8	53.3333	2	13.3333
2010-08-12	chlorsulfuron	outdoors	PN2	3	30	15	10	66.6667	1	6.66667
2010-08-12	sulfometuron	outdoors	PN2	1	30	20	0	0
2010-08-12	sulfometuron	outdoors	PN2	2	30	20	0	0
2010-08-12	sulfometuron	outdoors	PN2	3	30	20	0	0
2010-08-12	sulfometuron	outdoors	PN2	4	30	20	0	0
2010-08-12	sulfometuron	outdoors	PN2	5	30	20	0	0
2010-08-12	Diclofop	outdoors	F1#5	1	375	15	13	86.6667	12	80
2010-08-12	Diclofop	outdoors	F1#5	2	375	15	10	66.6667	9	60
2010-08-12	Diclofop	outdoors	F1#5	3	375	15	12	80	11	73.3333
2010-08-12	sethoxydim	outdoors	F1#5	1	186	20	0	0
2010-08-12	sethoxydim	outdoors	F1#5	2	186	20	0	0
2010-08-12	sethoxydim	outdoors	F1#5	3	186	20	0	0
2010-08-12	sethoxydim	outdoors	F1#5	4	186	20	0	0
2010-08-12	sethoxydim	outdoors	F1#5	5	186	20	0	0
2010-08-12	chlorsulfuron	outdoors	F1#5	1	30	16	10	62.5	0	0
2010-08-12	chlorsulfuron	outdoors	F1#5	2	30	15	5	33.3333	0	0
2010-08-12	chlorsulfuron	outdoors	F1#5	3	30	15	8	53.3333	0	0
2010-08-12	sulfometuron	outdoors	F1#5	1	30	20	0	0
2010-08-12	sulfometuron	outdoors	F1#5	2	30	20	0	0
2010-08-12	sulfometuron	outdoors	F1#5	3	30	20	0	0
2010-08-12	sulfometuron	outdoors	F1#5	4	30	20	0	0
2010-08-12	sulfometuron	outdoors	F1#5	5	30	20	0	0
2010-08-12	Diclofop	outdoors	F1#6	1	375	16	12	75	11	68.75
2010-08-12	Diclofop	outdoors	F1#6	2	375	14	12	85.7143	11	78.5714
2010-08-12	Diclofop	outdoors	F1#6	3	375	15	13	86.6667	12	80
2010-08-12	sethoxydim	outdoors	F1#6	1	186	20	0	0
2010-08-12	sethoxydim	outdoors	F1#6	2	186	20	0	0
2010-08-12	sethoxydim	outdoors	F1#6	3	186	20	0	0
2010-08-12	sethoxydim	outdoors	F1#6	4	186	20	0	0
2010-08-12	sethoxydim	outdoors	F1#6	5	186	20	0	0
2010-08-12	chlorsulfuron	outdoors	F1#6	1	30	15	12	80	6	40
2010-08-12	chlorsulfuron	outdoors	F1#6	2	30	14	14	100	1	7.14286
2010-08-12	chlorsulfuron	outdoors	F1#6	3	30	15	11	73.3333	3	20
2010-08-12	sulfometuron	outdoors	F1#6	1	30	20	0	0
2010-08-12	sulfometuron	outdoors	F1#6	2	30	20	0	0
2010-08-12	sulfometuron	outdoors	F1#6	3	30	20	0	0
2010-08-12	sulfometuron	outdoors	F1#6	4	30	20	0	0
2010-08-12	sulfometuron	outdoors	F1#6	5	30	20	0	0
2010-08-12	Diclofop	outdoors	F2#11	1	375	15	12	80	12	80
2010-08-12	Diclofop	outdoors	F2#11	2	375	15	12	80	10	66.6667
2010-08-12	Diclofop	outdoors	F2#5	3	375	14	10	71.4286	10	71.4286
2010-08-12	sethoxydim	outdoors	F2#5	1	186	20	0	0
2010-08-12	sethoxydim	outdoors	F2#5	2	186	20	0	0
2010-08-12	sethoxydim	outdoors	F2#5	3	186	20	0	0
2010-08-12	sethoxydim	outdoors	F2#5	4	186	20	0	0
2010-08-12	sethoxydim	outdoors	F2#5	5	186	20	0	0
2010-08-12	chlorsulfuron	outdoors	F2#5	1	30	17	9	52.9412	0	0
2010-08-12	chlorsulfuron	outdoors	F2#5	2	30	15	9	60	0	0
2010-08-12	chlorsulfuron	outdoors	F2#5	3	30	15	10	66.6667	0	0
2010-08-12	sulfometuron	outdoors	F2#5	1	30	20	0	0
2010-08-12	sulfometuron	outdoors	F2#5	2	30	20	0	0
2010-08-12	sulfometuron	outdoors	F2#5	3	30	20	0	0
2010-08-12	sulfometuron	outdoors	F2#5	4	30	20	0	0
2010-08-12	sulfometuron	outdoors	F2#5	5	30	20	0	0
2010-08-12	Diclofop	outdoors	F2#6	1	375	15	11	73.3333	11	73.3333
2010-08-12	Diclofop	outdoors	F2#6	2	375	14	11	78.5714	11	78.5714
2010-08-12	Diclofop	outdoors	F2#6	3	375	12	10	83.3333	10	83.3333
2010-08-12	sethoxydim	outdoors	F2#6	1	186	20	0	0
2010-08-12	sethoxydim	outdoors	F2#6	2	186	20	0	0
2010-08-12	sethoxydim	outdoors	F2#6	3	186	20	0	0
2010-08-12	sethoxydim	outdoors	F2#6	4	186	20	0	0
2010-08-12	sethoxydim	outdoors	F2#6	5	186	20	0	0
2010-08-12	chlorsulfuron	outdoors	F2#6	1	30	16	2	12.5	0	0
2010-08-12	chlorsulfuron	outdoors	F2#6	2	30	15	4	26.6667	0	0
2010-08-12	chlorsulfuron	outdoors	F2#6	3	30	14	4	28.5714	0	0
2010-08-12	sulfometuron	outdoors	F2#6	1	30	20	0	0
2010-08-12	sulfometuron	outdoors	F2#6	2	30	20	0	0
2010-08-12	sulfometuron	outdoors	F2#6	3	30	20	0	0
2010-08-12	sulfometuron	outdoors	F2#6	4	30	20	0	0
2010-08-12	sulfometuron	outdoors	F2#6	5	30	20	0	0
